# Supplementary material for: Dose-Dependent Effect of DNA Vaccine pVAX-H5 Encoding a Modified Hemagglutinin of Influenza A (H5N8) and Its Cross-Reactivity Against A (H5N1) Influenza Viruses of Clade 2.3.4.4b
Source: Viruses. 2025 Feb 27;17(3):330. doi: 10.3390/v17030330 (PMC11946855; doi:10.3390/v17030330)
Supplement: Supplementary file 1 [file viruses-17-00330-s001.zip]

Archive with 1 entries (1 files):
- viruses-3376804-supplementary.png
